# Supplementary material for: Antiseptic susceptibility profiles of canine pyoderma-associated staphylococci in Japan: first identification of plasmid-borne smr in Staphylococcus coagulans
Source: Front Vet Sci. 2025 Sep 8;12:1621915. doi: 10.3389/fvets.2025.1621915 (PMC12450657; doi:10.3389/fvets.2025.1621915)
Supplement: Supplementary file 2 [file Table_2.xlsx]

## Sheet: Supplementary Table 2
Supplementary Table 2. Primers used for the detection of antiseptic resistance genes (Methods-related)
gene	Forward primer sequence	Reverse primer	Reference
qacA/qacB	GCAGAAAGTGCAGAGTTCG	CCAGTCCAATCAGCCTG	Rouch DA, et al. Mol Microbiol. 1990.
smr	GCCATAAGTACTGAAGTTATTGGA	GACTACGGTTGTTAAGACTAAACCT	Sasatsu M, et al. Nucleic Acids Res. 1989.
