# Supplementary material for: Antiseptic susceptibility profiles of canine pyoderma-associated staphylococci in Japan: first identification of plasmid-borne smr in Staphylococcus coagulans
Source: Front Vet Sci. 2025 Sep 8;12:1621915. doi: 10.3389/fvets.2025.1621915 (PMC12450657; doi:10.3389/fvets.2025.1621915)
Supplement: Supplementary file 3 [file Table_3.xlsx]

## Sheet: Supplementary Table 3
Supplementary Table 3. PCR detection of antiseptic resistance genes in canine-derived Staphylococcus pseudintermedius and Staphylococcus coagulans
Strain	Species	mecA	qacA	qacB	smr
SP1	S. pseudintermedius	-	-	-	-
SP2	S. pseudintermedius	-	-	-	-
SP3	S. pseudintermedius	-	-	-	-
SP4	S. pseudintermedius	-	-	-	-
SP5	S. pseudintermedius	-	-	-	-
SP6	S. pseudintermedius	-	-	-	-
SP7	S. pseudintermedius	+	-	-	-
SP8	S. pseudintermedius	+	-	-	-
SP9	S. pseudintermedius	+	-	-	-
SP10	S. pseudintermedius	+	-	-	-
SP11	S. pseudintermedius	-	-	-	-
SP12	S. pseudintermedius	-	-	-	-
SP13	S. pseudintermedius	+	-	-	-
SP14	S. pseudintermedius	+	-	-	-
SP15	S. pseudintermedius	-	-	-	-
SP16	S. pseudintermedius	+	-	-	-
SP17	S. pseudintermedius	-	-	-	-
SP18	S. pseudintermedius	-	-	-	-
SP19	S. pseudintermedius	+	-	-	-
SP20	S. pseudintermedius	+	-	-	-
SP21	S. pseudintermedius	-	-	-	-
SP22	S. pseudintermedius	+	-	-	-
SP23	S. pseudintermedius	+	-	-	-
SP24	S. pseudintermedius	+	-	-	-
SP25	S. pseudintermedius	-	-	-	-
SP26	S. pseudintermedius	+	-	-	-
SP27	S. pseudintermedius	+	-	-	-
SP28	S. pseudintermedius	+	-	-	-
SP29	S. pseudintermedius	-	-	-	-
SP30	S. pseudintermedius	-	-	-	-
SP31	S. pseudintermedius	+	-	-	-
SP32	S. pseudintermedius	+	-	-	-
SP33	S. pseudintermedius	-	-	-	-
SP34	S. pseudintermedius	-	-	-	-
SP35	S. pseudintermedius	-	-	-	-
SP36	S. pseudintermedius	+	-	-	-
SP37	S. pseudintermedius	+	-	-	-
SP38	S. pseudintermedius	-	-	-	-
SP39	S. pseudintermedius	+	-	-	-
SP40	S. pseudintermedius	-	-	-	-
SP41	S. pseudintermedius	+	-	-	-
SP42	S. pseudintermedius	+	-	-	-
SP43	S. pseudintermedius	+	-	-	-
SP44	S. pseudintermedius	-	-	-	-
SP45	S. pseudintermedius	+	-	-	-
SP46	S. pseudintermedius	+	-	-	-
SP47	S. pseudintermedius	+	-	-	-
SP48	S. pseudintermedius	+	-	-	-
SP49	S. pseudintermedius	+	-	-	-
SP50	S. pseudintermedius	+	-	-	-
SP51	S. pseudintermedius	+	-	-	-
SP52	S. pseudintermedius	+	-	-	-
SP53	S. pseudintermedius	+	-	-	-
SP54	S. pseudintermedius	-	-	-	-
SP55	S. pseudintermedius	-	-	-	-
SP56	S. pseudintermedius	-	-	-	-
SP57	S. pseudintermedius	-	-	-	-
SP58	S. pseudintermedius	+	-	-	-
SP59	S. pseudintermedius	-	-	-	-
SP60	S. pseudintermedius	-	-	-	-
SC1	S. coagulans	-	-	-	-
SC2	S. coagulans	+	-	-	-
SC3	S. coagulans	+	-	-	-
SC4	S. coagulans	+	-	-	-
SC5	S. coagulans	-	-	-	-
SC6	S. coagulans	+	-	-	-
SC7	S. coagulans	+	-	-	-
SC8	S. coagulans	+	-	-	-
SC9	S. coagulans	+	-	-	-
SC10	S. coagulans	-	-	-	-
SC11	S. coagulans	-	-	-	-
SC12	S. coagulans	-	-	-	-
SC13	S. coagulans	+	-	-	-
SC14	S. coagulans	+	-	-	-
SC15	S. coagulans	+	-	-	-
SC16	S. coagulans	-	-	-	-
SC17	S. coagulans	+	-	-	-
SC18	S. coagulans	-	-	-	+
SC19	S. coagulans	-	-	-	-
SC20	S. coagulans	+	-	-	-
SC21	S. coagulans	+	-	-	-
SC22	S. coagulans	-	-	-	-
SC23	S. coagulans	-	-	-	-
SC24	S. coagulans	-	-	-	-
SC25	S. coagulans	+	-	-	-
SC26	S. coagulans	+	-	-	-
SC27	S. coagulans	-	-	-	-
SC28	S. coagulans	+	-	-	-
SC29	S. coagulans	+	-	-	-
SC30	S. coagulans	+	-	-	-
SC31	S. coagulans	+	-	-	-
SC32	S. coagulans	+	-	-	-
SC33	S. coagulans	+	-	-	-
SC34	S. coagulans	+	-	-	-
SC35	S. coagulans	+	-	-	-
SC36	S. coagulans	+	-	-	-
SC37	S. coagulans	+	-	-	-
SC38	S. coagulans	-	-	-	-
SC39	S. coagulans	+	-	-	-
SC40	S. coagulans	+	-	-	-
