# Supplementary material for: Antiseptic susceptibility profiles of canine pyoderma-associated staphylococci in Japan: first identification of plasmid-borne smr in Staphylococcus coagulans
Source: Front Vet Sci. 2025 Sep 8;12:1621915. doi: 10.3389/fvets.2025.1621915 (PMC12450657; doi:10.3389/fvets.2025.1621915)
Supplement: Supplementary file 4 [file Table_4.xlsx]

## Sheet: Supplementary Table 4
Supplementary Table 4.Minimum inhibitory concentration (MIC) of antiseptic in canine-derived Staphylococcus pseudintermedius and Staphylococcus coagulans
Strain	Species	MRS	CHG (μg/ml)	CHA (μg/ml)	BKC (μg/ml)
SP1	S. pseudintermedius	No	0.5	0.5	≦0.5
SP2	S. pseudintermedius	No	0.5	0.5	≦0.5
SP3	S. pseudintermedius	No	0.5	0.25	≦0.5
SP4	S. pseudintermedius	No	0.5	0.5	≦0.5
SP5	S. pseudintermedius	No	0.5	0.5	1
SP6	S. pseudintermedius	No	0.5	0.5	≦0.5
SP7	S. pseudintermedius	Yes	1	0.5	≦0.5
SP8	S. pseudintermedius	Yes	1	0.5	1
SP9	S. pseudintermedius	Yes	0.5	0.25	≦0.5
SP10	S. pseudintermedius	Yes	1	0.5	≦0.5
SP11	S. pseudintermedius	No	1	0.25	≦0.5
SP12	S. pseudintermedius	No	0.5	0.25	1
SP13	S. pseudintermedius	Yes	1	0.25	≦0.5
SP14	S. pseudintermedius	Yes	0.5	0.25	≦0.5
SP15	S. pseudintermedius	No	0.5	0.25	1
SP16	S. pseudintermedius	Yes	1	0.5	≦0.5
SP17	S. pseudintermedius	No	1	0.5	≦0.5
SP18	S. pseudintermedius	No	1	0.5	1
SP19	S. pseudintermedius	Yes	0.5	0.25	≦0.5
SP20	S. pseudintermedius	Yes	1	0.5	1
SP21	S. pseudintermedius	No	1	0.5	≦0.5
SP22	S. pseudintermedius	Yes	1	0.5	1
SP23	S. pseudintermedius	Yes	0.5	0.25	≦0.5
SP24	S. pseudintermedius	Yes	0.5	0.5	≦0.5
SP25	S. pseudintermedius	No	0.5	0.5	1
SP26	S. pseudintermedius	Yes	0.5	0.25	≦0.5
SP27	S. pseudintermedius	Yes	0.5	0.5	2.5
SP28	S. pseudintermedius	Yes	0.5	0.25	≦0.5
SP29	S. pseudintermedius	No	1	0.5	≦0.5
SP30	S. pseudintermedius	No	1	0.5	≦0.5
SP31	S. pseudintermedius	Yes	0.5	0.25	ND
SP32	S. pseudintermedius	Yes	1	0.25	1
SP33	S. pseudintermedius	No	0.5	0.25	≦0.5
SP34	S. pseudintermedius	No	0.5	0.25	≦0.5
SP35	S. pseudintermedius	No	1	0.5	≦0.5
SP36	S. pseudintermedius	Yes	0.5	0.25	≦0.5
SP37	S. pseudintermedius	Yes	0.5	0.25	1
SP38	S. pseudintermedius	No	0.5	0.25	≦0.5
SP39	S. pseudintermedius	Yes	1	0.25	2
SP40	S. pseudintermedius	No	0.5	0.25	≦0.5
SP41	S. pseudintermedius	Yes	1	0.5	1.5
SP42	S. pseudintermedius	Yes	1	0.5	1
SP43	S. pseudintermedius	Yes	0.5	0.25	1
SP44	S. pseudintermedius	No	0.5	0.25	1
SP45	S. pseudintermedius	Yes	0.5	0.25	1.5
SP46	S. pseudintermedius	Yes	1	0.5	1
SP47	S. pseudintermedius	Yes	0.5	0.25	1
SP48	S. pseudintermedius	Yes	1	0.5	1
SP49	S. pseudintermedius	Yes	1	0.25	≦0.5
SP50	S. pseudintermedius	Yes	1	0.5	1
SP51	S. pseudintermedius	Yes	0.5	0.25	1.5
SP52	S. pseudintermedius	Yes	1	0.25	≦0.5
SP53	S. pseudintermedius	Yes	0.5	0.25	≦0.5
SP54	S. pseudintermedius	No	0.5	0.25	1
SP55	S. pseudintermedius	No	0.5	0.25	1
SP56	S. pseudintermedius	No	0.5	0.25	1
SP57	S. pseudintermedius	No	0.5	≦0.125	≦0.5
SP58	S. pseudintermedius	Yes	0.5	0.25	≦0.5
SP59	S. pseudintermedius	No	0.5	0.25	≦0.5
SP60	S. pseudintermedius	No	0.5	0.25	1
SC1	S. coagulans	No	1	0.5	≦0.5
SC2	S. coagulans	Yes	1	0.25	≦0.5
SC3	S. coagulans	Yes	1	0.25	≦0.5
SC4	S. coagulans	Yes	1	0.25	≦0.5
SC5	S. coagulans	No	1	0.5	≦0.5
SC6	S. coagulans	Yes	0.5	0.25	≦0.5
SC7	S. coagulans	Yes	0.5	0.25	≦0.5
SC8	S. coagulans	Yes	0.5	0.25	≦0.5
SC9	S. coagulans	Yes	1	0.5	≦0.5
SC10	S. coagulans	No	1	0.25	2
SC11	S. coagulans	No	1	0.5	≦0.5
SC12	S. coagulans	No	1	0.25	≦0.5
SC13	S. coagulans	Yes	0.5	0.25	≦0.5
SC14	S. coagulans	Yes	0.5	0.25	≦0.5
SC15	S. coagulans	Yes	1	0.5	≦0.5
SC16	S. coagulans	No	0.5	0.25	≦0.5
SC17	S. coagulans	Yes	2	0.5	≦0.5
SC18	S. coagulans	No	1	0.25	≦0.5
SC19	S. coagulans	No	1	0.25	≦0.5
SC20	S. coagulans	Yes	1	0.25	≦0.5
SC21	S. coagulans	Yes	1	0.25	1.5
SC22	S. coagulans	No	1	0.25	≦0.5
SC23	S. coagulans	No	1	0.25	≦0.5
SC24	S. coagulans	No	1	0.25	≦0.5
SC25	S. coagulans	Yes	1	0.5	≦0.5
SC26	S. coagulans	Yes	1	0.25	≦0.5
SC27	S. coagulans	No	1	0.25	≦0.5
SC28	S. coagulans	Yes	1	0.5	≦0.5
SC29	S. coagulans	Yes	0.5	0.25	≦0.5
SC30	S. coagulans	Yes	1	0.5	≦0.5
SC31	S. coagulans	Yes	0.5	0.25	≦0.5
SC32	S. coagulans	Yes	0.5	0.25	≦0.5
SC33	S. coagulans	Yes	1	0.25	≦0.5
SC34	S. coagulans	Yes	1	0.5	1
SC35	S. coagulans	Yes	1	0.25	≦0.5
SC36	S. coagulans	Yes	1	0.25	1
SC37	S. coagulans	Yes	1	0.25	≦0.5
SC38	S. coagulans	No	0.5	0.25	≦0.5
SC39	S. coagulans	Yes	0.5	0.25	≦0.5
SC40	S. coagulans	Yes	0.5	0.25	1
Abbreviations: MRS, methicillin-resistant staphylococci; CHG, chlorhexidine gluconate; CHA, chlorhexidine acetate; BKC, benzalkonium chloride
