# Supplementary material for: Antiseptic susceptibility profiles of canine pyoderma-associated staphylococci in Japan: first identification of plasmid-borne smr in Staphylococcus coagulans
Source: Front Vet Sci. 2025 Sep 8;12:1621915. doi: 10.3389/fvets.2025.1621915 (PMC12450657; doi:10.3389/fvets.2025.1621915)
Supplement: Supplementary file 5 [file Table_5.xlsx]

## Sheet: Supplementary Table 5
Supplementary Table 5. Metadata of publicly available and newly sequenced S. coagulans genomes
Strain_name	GenBank assembly	BAPS Cluster	Host	Year	Country	mecA	qacA	smr
DSM 6628	GCA_002901995.1	H	Dog	1990	Germany
1028910	GCA_006680085.1	E	Dog	2017	India	+
M31/11/1	GCA_014129325.1	F	Halichoerus grypus	2011	United Kingdom
M615/02/4	GCA_014129335.1	F	Halichoerus grypus	2002	United Kingdom
M611545/16/1	GCA_014129345.1	G	Halichoerus grypus	2016	United Kingdom
A/G16/00/1	GCA_014129425.1	I	Mirounga leonina	1993	Antarctica
66170	GCA_014129435.1	A	Dog	2016	United Kingdom
A/G14/99/8	GCA_014129455.1	I	Mirounga leonina	1983	Antarctica
A/W41/99/1	GCA_014129465.1	I	Arctocephalus gazella	1993	Antarctica
65195	GCA_014129505.1	E	Dog	2016	United Kingdom
78830	GCA_018616515.1	E	Dog	2017	United Kingdom
p1788028585	GCA_018616575.1	E	Dog	2019	United Kingdom
p1738727807	GCA_018616595.1	E	Dog	2019	United Kingdom
p1691527012	GCA_018616605.1	E	Dog	2019	United Kingdom
p64509910	GCA_018616635.1	C	Dog	2019	United Kingdom	+
p53098117	GCA_018616655.1	C	Dog	2019	United Kingdom	+
p30834477	GCA_018616675.1	C	Dog	2019	United Kingdom	+
p1135317838	GCA_018616695.1	E	Dog	2019	United Kingdom
p15691995	GCA_018616705.1	E	Dog	2018	United Kingdom
p17922383	GCA_018616735.1	F	Dog	2018	United Kingdom
91460c	GCA_018616755.1	E	Dog	2018	United Kingdom
91171	GCA_018616775.1	C	Dog	2018	United Kingdom	+
94233	GCA_018616795.1	E	Dog	2018	United Kingdom
94832	GCA_018616805.1	E	Dog	2018	United Kingdom
89507	GCA_018616835.1	C	Dog	2018	United Kingdom	+
89657	GCA_018616845.1	D	Dog	2018	United Kingdom
88282	GCA_018616875.1	E	Dog	2018	United Kingdom
83390	GCA_018616895.1	E	Dog	2018	United Kingdom
86039	GCA_018616905.1	F	Dog	2018	United Kingdom
88276	GCA_018616935.1	E	Dog	2018	United Kingdom
81701	GCA_018616955.1	E	Dog	2017	United Kingdom
79461	GCA_018616975.1	E	Dog	2017	United Kingdom
79320	GCA_018616995.1	C	Dog	2017	United Kingdom	+
78868	GCA_018617005.1	C	Dog	2017	United Kingdom	+
79099	GCA_018617055.1	E	Dog	2017	United Kingdom
M2043/98/1	GCA_018885415.1	F	Dog	2021	United Kingdom
1031373	GCA_022557115.1	B	Dog	2017	India	+
1031336	GCA_022557135.1	F	Dog	2017	India
NN-2474	GCA_031344205.1	G	Cat	2022	Russia
NNSsch 2520	GCA_031583935.1	G	Dog	2022	Russia
B449	GCA_032602525.1	C	Dog	2021	Thailand	+	+
B299	GCA_032602565.1	C	Dog	2021	Thailand	+	+
B076	GCA_032602625.1	C	Dog	2021	Thailand	+	+
A416	GCA_032602665.1	C	Cat	2020	Thailand	+	+
A821	GCA_032602695.1	C	Dog	2020	Thailand	+	+
A727	GCA_032602705.1	C	Dog	2020	Thailand	+
A330	GCA_032602755.1	C	Dog	2020	Thailand	+	+
SCH21	GCA_037890325.1	A	Dog	2017	Brazil
SCH08	GCA_037890345.1	A	Dog	2017	Brazil
LB1607	GCA_037890385.1	E	Dog	2016	Brazil
LB1641	GCA_037890405.1	D	Dog	2016	Brazil
LB16121	GCA_037890425.1	A	Dog	2016	Brazil
LB1624	GCA_037890445.1	A	Dog	2016	Brazil
LB1622	GCA_037890465.1	A	Dog	2016	Brazil
LB1605	GCA_037890475.1	D	Dog	2016	Brazil
LB1715	GCA_037890505.1	B	Dog	2017	Brazil	+
LB1682	GCA_037890525.1	D	Dog	2016	Brazil	+
LB1680	GCA_037890545.1	B	Dog	2016	Brazil	+
LB1646	GCA_037890565.1	D	Dog	2016	Brazil	+
LB1664	GCA_037890585.1	D	Dog	2016	Brazil	+
LB1679	GCA_037890605.1	B	Dog	2016	Brazil	+
LB1642	GCA_037890625.1	D	Dog	2016	Brazil	+
LB1681	GCA_037892175.1	B	Dog	2016	Brazil	+
99SD3	GCA_040408255.1	B	Dog	2018	Brazil
71SAEr1	GCA_040408275.1	G	Dog	2018	Brazil
64SD3	GCA_040408345.1	D	Dog	2018	Brazil	+
64T3	GCA_040408355.1	A	Homo sapiens	2018	Brazil
63SDr3	GCA_040408375.1	D	Dog	2018	Brazil	+
64SAD1	GCA_040408385.1	E	Dog	2018	Brazil			+
63T1	GCA_040408415.1	D	Homo sapiens	2018	Brazil	+
16SAD2	GCA_040408445.1	A	Dog	2018	Brazil
57SADr1	GCA_040408455.1	D	Dog	2018	Brazil	+
29SAER1	GCA_040408465.1	E	Dog	2018	Brazil
26SDR1	GCA_040408475.1	D	Dog	2018	Brazil	+
27TR1	GCA_040408485.1	A	Homo sapiens	2018	Brazil
2SDR	GCA_040408545.1	B	Dog	2018	Brazil	+
6SD2	GCA_040408555.1	E	Dog	2018	Brazil
9SAD2	GCA_040408565.1	A	Dog	2018	Brazil
2T3	GCA_040408595.1	B	Homo sapiens	2018	Brazil	+
2T2	GCA_040408605.1	B	Homo sapiens	2018	Brazil	+
2SAER	GCA_040408645.1	D	Dog	2018	Brazil	+
Canine_47__RA5295	GCA_046543945.1	E	Dog	2022	Australia
Canine_42__RA5290	GCA_046544045.1	D	Dog	2023	Australia	+
Canine_38__RA5285	GCA_046544105.1	B	Dog	2023	Australia	+
Canine_41__RA5289	GCA_046544125.1	D	Dog	2023	Australia	+
Canine_22__RA5270	GCA_046544275.1	B	Dog	2023	Australia	+
Canine_20__RA5268	GCA_046544315.1	B	Dog	2022	Australia	+		+
21S00141-1	GCA_944738015.1	D	Dog	2017	Netherlands	+
21S00142-1	GCA_944738035.1	D	Dog	2018	Netherlands	+
21S00143-1	GCA_944738055.1	B	Dog	2018	Netherlands	+
21S00603-1	GCA_944738195.1	F	Dog	2017	Netherlands
21S00598-1	GCA_944738205.1	F	Dog	2017	Netherlands
21S00204-1	GCA_944738215.1	D	Dog	2020	Netherlands
214111804401-1	GCA_944738245.1	B	Dog	2014	Netherlands
21S00113-1	GCA_944738255.1	G	Dog	2020	Netherlands
214072902701-1	GCA_944738265.1	A	Dog	2014	Netherlands
21S00073-1	GCA_944738275.1	F	Dog	2016	Netherlands
215010805101-1	GCA_944738285.1	D	Dog	2015	Netherlands
21S00117-1	GCA_944738295.1	D	Dog	2020	Netherlands
21S00585-1	GCA_944738335.1	A	Dog	2016	Netherlands
21S00193-1	GCA_944738355.1	A	Dog	2018	Netherlands
21S00608-1	GCA_944738365.1	D	Dog	2018	Netherlands
21S00192-1	GCA_944738375.1	A	Dog	2018	Netherlands
21S00107-1	GCA_944738385.1	F	Dog	2019	Netherlands
21S00075-1	GCA_944738395.1	F	Cat	2016	Netherlands
21S00601-1	GCA_944738405.1	D	Dog	2017	Netherlands
214062006201-1	GCA_944738415.1	D	Dog	2014	Netherlands
21S00606-1	GCA_944738425.1	A	Dog	2017	Netherlands
21S00600-1	GCA_944738435.1	H	Dog	2017	Netherlands
214082803201-1	GCA_944738455.1	D	Dog	2014	Netherlands
21S00074-1	GCA_944738465.1	F	Dog	2016	Netherlands
21S00599-1	GCA_944738475.1	A	Dog	2017	Netherlands
21S00110-1	GCA_944738485.1	A	Dog	2020	Netherlands
21S00607-1	GCA_944738495.1	F	Dog	2017	Netherlands
214090907801-1	GCA_944738515.1	F	Dog	2014	Netherlands	+
21S00069-1	GCA_944738565.1	D	Dog	2016	Netherlands
21S00206-1	GCA_944738575.1	D	Dog	2020	Netherlands
21S00106-1	GCA_944738585.1	B	Dog	2019	Netherlands
21S00132-1	GCA_944738595.1	D	Dog	2017	Netherlands
21S00602-1	GCA_944738605.1	G	Cat	2017	Netherlands
21S00115-1	GCA_944738615.1	A	Dog	2020	Netherlands
21S00105-1	GCA_944738635.1	F	Dog	2019	Netherlands
21S00077-1	GCA_944738675.1	A	Dog	2017	Netherlands
21S00087-1	GCA_944738705.1	A	Dog	2017	Netherlands
21S00590-1	GCA_944738715.1	A	Dog	2016	Netherlands
21S00085-1	GCA_944738725.1	G	Dog	2017	Netherlands
21S00199-1	GCA_944738735.1	H	Dog	2019	Netherlands
21S00130-1	GCA_944738755.1	A	Dog	2017	Netherlands
21S00084-1	GCA_944738765.1	B	Dog	2017	Netherlands
20S00327-1	GCA_944738795.1	F	Human	2017	Netherlands
21S00613-1	GCA_944738825.1	G	Dog	2018	Netherlands
21S00068-1	GCA_944738835.1	F	Dog	2016	Netherlands
21S00594-1	GCA_944738895.1	A	Dog	2016	Netherlands
21S00181-1	GCA_944738905.1	H	Dog	2016	Netherlands
21S00208-1	GCA_944738925.1	F	Dog	2020	Netherlands
21S00200-1	GCA_944738935.1	A	Dog	2019	Netherlands
21S00128-1	GCA_944738945.1	A	Dog	2016	Netherlands
21S00072-1	GCA_944738955.1	F	Dog	2016	Netherlands
21S00146-1	GCA_944738975.1	C	Dog	2019	Netherlands	+
21S00614-1	GCA_944738985.1	A	Dog	2018	Netherlands
21S00201-1	GCA_944739005.1	E	Dog	2019	Netherlands
21S00145-1	GCA_944739015.1	D	Dog	2019	Netherlands	+
21S00093-1	GCA_944739025.1	H	Dog	2018	Netherlands
21S00082-1	GCA_944739035.1	D	Dog	2017	Netherlands
21S00597-1	GCA_944739045.1	D	Dog	2017	Netherlands
21S00086-1	GCA_944739055.1	D	Dog	2017	Netherlands
21S00076-1	GCA_944739075.1	G	Dog	2016	Netherlands
21S00089-1	GCA_944739095.1	A	Dog	2018	Netherlands
21S00209-1	GCA_944739105.1	D	Dog	2020	Netherlands
21S00078-1	GCA_944739115.1	A	Dog	2017	Netherlands
21S00610-1	GCA_944739125.1	H	Dog	2018	Netherlands
21S00094-1	GCA_944739135.1	H	Dog	2018	Netherlands
21S00203-1	GCA_944739145.1	H	Dog	2019	Netherlands
21S00210-1	GCA_944739155.1	B	Dog	2020	Netherlands
21S00133-1	GCA_944739165.1	H	Dog	2017	Netherlands
21S00116-1	GCA_944739175.1	A	Dog	2020	Netherlands
21S00136-1	GCA_944739225.1	A	Dog	2018	Netherlands
214070204801-3	GCA_944739235.1	G	Dog	2014	Netherlands
21S00616-1	GCA_944739245.1	H	Dog	2018	Netherlands
21S00615-1	GCA_944739255.1	G	Dog	2018	Netherlands
21S00098-1	GCA_944739265.1	F	Dog	2019	Netherlands
21S00079-1	GCA_944739275.1	B	Dog	2017	Netherlands
21S00177-1	GCA_944739285.1	F	Dog	2016	Netherlands
21S00176-1	GCA_944739295.1	B	Dog	2016	Netherlands
21S00070-1	GCA_944739315.1	A	Dog	2016	Netherlands
21S00071-1	GCA_944739325.1	B	Dog	2016	Netherlands
214082502402-1	GCA_944739335.1	G	Dog	2014	Netherlands
21S00088-1	GCA_944739355.1	B	Cat	2018	Netherlands
21S00135-1	GCA_944739365.1	H	Dog	2018	Netherlands
21S00612-1	GCA_944739375.1	D	Dog	2018	Netherlands
21S00609-1	GCA_944739385.1	B	Dog	2018	Netherlands
21S00149-1	GCA_944739415.1	C	Dog	2020	Netherlands	+
21S00095-1	GCA_944739425.1	G	Dog	2018	Netherlands
21S00096-1	GCA_944739435.1	A	Dog	2018	Netherlands
21S00147-1	GCA_944739445.1	C	Dog	2020	Netherlands	+
21S00090-1	GCA_944739455.1	A	Dog	2018	Netherlands
21S00080-1	GCA_944739465.1	D	Dog	2017	Netherlands
21S00097-1	GCA_944739475.1	D	Dog	2018	Netherlands
21S00083-1	GCA_944739485.1	F	Dog	2017	Netherlands
21S00148-1	GCA_944739495.1	C	Dog	2020	Netherlands	+
21S00180-1	GCA_944739505.1	A	Dog	2016	Netherlands
21S00179-1	GCA_944739515.1	D	Dog	2016	Netherlands
21S00183-1	GCA_944739525.1	D	Dog	2017	Netherlands
21S00103-1	GCA_944739535.1	D	Dog	2019	Netherlands
21S00104-1	GCA_944739545.1	A	Dog	2019	Netherlands
21S00175-1	GCA_944739555.1	B	Dog	2016	Netherlands
21S00092-1	GCA_944739565.1	A	Dog	2018	Netherlands
21S00091-1	GCA_944739575.1	D	Dog	2018	Netherlands
21S00182-1	GCA_944739585.1	D	Dog	2017	Netherlands
21S00191-1	GCA_944739595.1	F	Dog	2018	Netherlands
21S00099-1	GCA_944739615.1	F	Dog	2019	Netherlands
21S00100-1	GCA_944739625.1	B	Dog	2019	Netherlands
21S00102-1	GCA_944739645.1	A	Dog	2019	Netherlands
21S00101-1	GCA_944739655.1	H	Dog	2019	Netherlands
21S00178-1	GCA_944739675.1	H	Dog	2016	Netherlands
21S00185-1	GCA_944739685.1	D	Dog	2017	Netherlands
21S00586-1	GCA_944739705.1	D	Dog	2016	Netherlands
21S00189-1	GCA_944739715.1	B	Dog	2018	Netherlands
21S00188-1	GCA_944739725.1	A	Dog	2017	Netherlands
21S00589-1	GCA_944739735.1	G	Dog	2016	Netherlands
21S00187-1	GCA_944739745.1	A	Dog	2017	Netherlands
21S00592-1	GCA_944739755.1	H	Dog	2016	Netherlands
21S00604-1	GCA_944739765.1	D	Dog	2017	Netherlands
21S00196-1	GCA_944739775.1	D	Dog	2018	Netherlands
21S00111-1	GCA_944739795.1	H	Dog	2020	Netherlands
21S00591-1	GCA_944739825.1	A	Dog	2016	Netherlands
21S00588-1	GCA_944739845.1	A	Dog	2016	Netherlands
21S00202-1	GCA_944739865.1	G	Dog	2019	Netherlands
20S00582-1	GCA_944739885.1	D	Human	2020	Netherlands
21S00112-1	GCA_944739905.1	F	Dog	2020	Netherlands
21S00596-1	GCA_944739915.1	D	Dog	2017	Netherlands
21S00871-1	GCA_944739945.1	F	Hourse	2021	Netherlands
21S00198-1	GCA_944739965.1	A	Dog	2019	Netherlands
21S00184-1	GCA_944739995.1	A	Dog	2017	Netherlands
21S00114-1	GCA_944740025.1	B	Dog	2020	Netherlands
21S00611-1	GCA_944740055.1	A	Dog	2018	Netherlands
21S00593-1	GCA_944740095.1	F	Dog	2016	Netherlands
21S00108-1	GCA_944740115.1	F	Dog	2020	Netherlands
21S00207-1	GCA_944740165.1	G	Dog	2020	Netherlands
21S00195-1	GCA_944740195.1	G	Dog	2018	Netherlands
21S00109-1	GCA_944740215.1	H	Dog	2020	Netherlands
21S00587-1	GCA_944740245.1	A	Dog	2016	Netherlands
21S00144-1	GCA_944740275.1	D	Dog	2019	Netherlands	+
21S00190-1	GCA_944740355.1	A	Dog	2018	Netherlands
21S00205-1	GCA_944740365.1	H	Dog	2020	Netherlands
21S00197-1	GCA_944740375.1	A	Dog	2019	Netherlands
21S00186-1	GCA_944740485.1	H	Dog	2017	Netherlands
SC18		D	Dog	2023	Japan			+
