# Supplementary material for: Antiseptic susceptibility profiles of canine pyoderma-associated staphylococci in Japan: first identification of plasmid-borne smr in Staphylococcus coagulans
Source: Front Vet Sci. 2025 Sep 8;12:1621915. doi: 10.3389/fvets.2025.1621915 (PMC12450657; doi:10.3389/fvets.2025.1621915)
Supplement: Supplementary file 6 [file Table_6.xlsx]

## Sheet: Supplementary Table 6
Supplementary Table 6. Antimicrobial resistance genes and QRDR mutations in Staphylococcus coagulans SC18
	ARGs																														QRDR
strain	mecA	blaZ	aac(6')-aph(2'')	aadD	ant(6)-Ia	ant(9)-Ia	aph(2'')-Ia	aph(3')-III	erm(A)	erm(B)	erm(C)	erm(T)	mph(C)	msr(A)	lnu(A)	tet(K)	tet(L)	tet(M)	cat	bleO	fosB	fosD	fusB	fusC	dfrE	dfrG	qacA	qacB	qacC	qacD	GyrA_S84	ParC_S80	ParC_E84	ParE_D432	ParE_P585
SC18	-	-	-	-	-	-	-	-	-	-	-	-	-	-	-	-	-	-	-	-	-	-	-	-	-	-	-	-	-	-	F	I	D	E	Y
Abbreviations: ARGs, antimicrobial resistance genes; QRDR, quinolone resitance-determining region;
