# Supplementary material for: Antiseptic susceptibility profiles of canine pyoderma-associated staphylococci in Japan: first identification of plasmid-borne smr in Staphylococcus coagulans
Source: Front Vet Sci. 2025 Sep 8;12:1621915. doi: 10.3389/fvets.2025.1621915 (PMC12450657; doi:10.3389/fvets.2025.1621915)
Supplement: Supplementary file 7 [file Table_7.xlsx]

## Sheet: Supplementary Table 7
Supplementary Table 7. Antimicrobial susceptibility in canine-derived Staphylococcus pseudintermedius and Staphylococcus coagulans
Strain	Species	CVA/AMPC		CEX		CPDX		CFV		GM		EM		CLDM		DOXY		MINO		ERFX		CP		ST
		ZD (mm)	SIR	ZD (mm)	SIR	ZD (mm)	SIR	ZD (mm)	SIR	ZD (mm)	SIR	ZD (mm)	SIR	ZD (mm)	SIR	ZD (mm)	SIR	ZD (mm)	SIR	ZD (mm)	SIR	ZD (mm)	SIR	ZD (mm)	SIR
SP1	S. pseudintermedius	33	S	34	S	28	S	35	S	27	S	6	R	6	R	27	S	26	S	23	S	13	I	6	R
SP2	S. pseudintermedius	43	S	37	S	34	S	36	S	16	S	6	R	6	R	16	S	19	S	24	S	12	R	21	S
SP3	S. pseudintermedius	31	S	32	S	27	S	28	S	26	S	30	S	26	S	29	S	26	S	28	S	26	S	19	S
SP4	S. pseudintermedius	31	S	35	S	36	S	41	S	21	S	6	R	6	R	29	S	29	S	24	S	30	S	6	R
SP5	S. pseudintermedius	33	S	35	S	33	S	37	S	29	S	29	S	29	S	6	R	19	S	33	S	30	S	21	S
SP6	S. pseudintermedius	32	S	33	S	31	S	35	S	31	S	31	S	28	S	27	S	30	S	32	S	29	S	21	S
SP7	S. pseudintermedius	13	R	6	R	6	R	6	R	19	S	6	R	6	R	29	S	29	S	6	R	26	S	6	R
SP8	S. pseudintermedius	28	S	21	S	19	I	23	I	17	S	29	S	27	S	15	I	19	S	6	R	27	S	6	R
SP9	S. pseudintermedius	28	S	22	S	22	S	26	S	17	S	6	R	6	R	15	I	20	S	6	R	12	R	6	R
SP10	S. pseudintermedius	31	S	21	S	22	S	26	S	12	R	6	R	6	R	16	S	19	S	6	R	12	R	22	S
SP11	S. pseudintermedius	34	S	35	S	28	S	33	S	29	S	28	S	28	S	26	S	27	S	31	S	27	S	20	S
SP12	S. pseudintermedius	32	S	34	S	29	S	29	S	28	S	28	S	26	S	24	S	27	S	30	S	28	S	20	S
SP13	S. pseudintermedius	27	S	18	S	14	R	15	R	17	S	6	R	6	R	14	I	20	S	6	R	13	I	6	R
SP14	S. pseudintermedius	27	S	21	S	20	I	23	I	15	S	6	R	6	R	30	S	29	S	6	R	11	R	6	R
SP15	S. pseudintermedius	34	S	34	S	35	S	39	S	14	I	31	S	28	S	15	I	20	S	28	S	29	S	21	S
SP16	S. pseudintermedius	30	S	27	S	27	S	29	S	16	S	6	R	6	R	14	I	18	I	6	R	11	R	6	R
SP17	S. pseudintermedius	34	S	27	S	35	S	32	S	6	R	6	R	6	R	13	I	19	S	6	R	28	S	6	R
SP18	S. pseudintermedius	34	S	38	S	35	S	39	S	29	S	6	R	6	R	33	S	31	S	33	S	12	R	31	S
SP19	S. pseudintermedius	29	S	24	S	19	I	23	I	13	I	6	R	6	R	16	S	20	S	6	R	11	R	6	R
SP20	S. pseudintermedius	16	R	6	R	6	R	6	R	13	I	6	R	6	R	14	I	23	S	26	S	12	R	6	R
SP21	S. pseudintermedius	35	S	35	S	34	S	35	S	14	I	6	R	6	R	17	S	20	S	6	R	13	I	19	S
SP22	S. pseudintermedius	19	R	10	R	11	R	10	R	17	S	6	R	6	R	29	S	30	S	6	R	11	R	6	R
SP23	S. pseudintermedius	28	S	22	S	22	S	26	S	15	S	6	R	6	R	14	I	19	S	24	S	12	R	21	S
SP24	S. pseudintermedius	28	S	22	S	24	S	27	S	10	R	6	R	6	R	15	I	20	S	24	S	12	R	17	S
SP25	S. pseudintermedius	35	S	37	S	32	S	35	S	31	S	6	R	6	R	32	S	33	S	37	S	28	S	24	S
SP26	S. pseudintermedius	28	S	15	I	13	R	15	R	10	R	6	R	6	R	17	S	20	S	6	R	11	R	22	S
SP27	S. pseudintermedius	31	S	23	S	22	S	27	S	17	S	6	R	6	R	11	R	19	S	6	R	11	R	6	R
SP28	S. pseudintermedius	21	S	10	R	6	R	6	R	6	R	6	R	6	R	15	I	18	I	6	R	25	S	6	R
SP29	S. pseudintermedius	32	S	34	S	29	S	31	S	25	S	6	R	6	R	30	S	28	S	24	S	11	R	6	R
SP30	S. pseudintermedius	33	S	33	S	34	S	36	S	18	S	6	R	6	R	18	S	26	S	6	R	11	R	19	S
SP31	S. pseudintermedius	15	R	6	R	6	R	6	R	14	I	6	R	6	R	31	S	30	S	6	R	26	S	6	R
SP32	S. pseudintermedius	28	S	22	S	20	I	23	I	16	S	6	R	6	R	13	I	19	S	6	R	11	R	6	R
SP33	S. pseudintermedius	33	S	31	S	30	S	36	S	17	S	6	R	6	R	13	I	18	I	24	S	11	R	6	R
SP34	S. pseudintermedius	38	S	35	S	28	S	28	S	26	S	27	S	26	S	27	S	26	S	23	S	24	S	18	S
SP35	S. pseudintermedius	34	S	31	S	32	S	32	S	29	S	30	S	26	S	28	S	30	S	32	S	27	S	20	S
SP36	S. pseudintermedius	27	S	16	I	16	R	13	R	15	S	29	S	27	S	28	S	30	S	6	R	26	S	6	R
SP37	S. pseudintermedius	22	S	6	R	6	R	6	R	12	R	6	R	6	R	14	I	15	I	6	R	11	R	21	S
SP38	S. pseudintermedius	45	S	35	S	33	S	35	S	28	S	6	R	6	R	30	S	29	S	29	S	11	R	16	S
SP39	S. pseudintermedius	20	S	6	R	6	R	6	R	13	I	6	R	6	R	11	R	22	S	6	R	11	R	6	R
SP40	S. pseudintermedius	33	S	35	S	32	S	31	S	30	S	29	S	26	S	29	S	29	S	31	S	28	S	28	S
SP41	S. pseudintermedius	29	S	6	R	17	R	18	R	15	S	6	R	6	R	15	I	15	I	6	R	26	S	19	S
SP42	S. pseudintermedius	28	S	6	R	6	R	6	R	21	S	6	R	6	R	16	S	16	I	6	R	12	R	20	S
SP43	S. pseudintermedius	29	S	13	R	17	R	19	R	9	R	6	R	6	R	13	I	15	I	6	R	11	R	19	S
SP44	S. pseudintermedius	32	S	34	S	34	S	38	S	10	R	6	R	6	R	14	I	19	S	6	R	12	R	22	S
SP45	S. pseudintermedius	19	R	6	R	6	R	6	R	14	I	6	R	6	R	6	R	19	S	6	R	11	R	6	R
SP46	S. pseudintermedius	27	S	19	S	21	S	23	I	9	R	6	R	6	R	15	I	19	S	6	R	13	I	23	S
SP47	S. pseudintermedius	29	S	24	S	22	S	27	S	9	R	6	R	6	R	31	S	31	S	6	R	12	R	21	S
SP48	S. pseudintermedius	30	S	22	S	25	S	30	S	29	S	6	R	6	R	15	I	18	I	6	R	27	S	6	R
SP49	S. pseudintermedius	29	S	22	S	19	I	22	I	17	S	6	R	6	R	29	S	30	S	6	R	11	R	6	R
SP50	S. pseudintermedius	18	R	6	R	6	R	6	R	9	R	6	R	6	R	14	I	18	I	6	R	13	I	22	S
SP51	S. pseudintermedius	25	S	15	I	15	R	18	R	15	S	6	R	6	R	6	R	20	S	6	R	10	R	6	R
SP52	S. pseudintermedius	28	S	20	S	20	I	21	I	14	I	32	S	29	S	11	R	20	S	6	R	29	S	6	R
SP53	S. pseudintermedius	26	S	21	S	20	I	23	I	28	S	30	S	27	S	13	I	19	S	32	S	28	S	22	S
SP54	S. pseudintermedius	35	S	31	S	28	S	37	S	16	S	6	R	6	R	13	I	18	I	6	R	10	R	6	R
SP55	S. pseudintermedius	38	S	34	S	28	S	32	S	27	S	31	S	29	S	29	S	29	S	28	S	30	S	21	S
SP56	S. pseudintermedius	32	S	37	S	28	S	37	S	27	S	32	S	29	S	29	S	29	S	31	S	26	S	20	S
SP57	S. pseudintermedius	31	S	25	S	29	S	32	S	15	S	6	R	12	R	14	I	21	S	6	R	12	R	17	S
SP58	S. pseudintermedius	28	S	22	S	22	S	25	S	6	R	6	R	6	R	14	I	18	I	6	R	27	S	6	R
SP59	S. pseudintermedius	32	S	36	S	36	S	38	S	29	S	32	S	30	S	14	I	17	I	35	S	30	S	24	S
SP60	S. pseudintermedius	32	S	33	S	27	S	37	S	25	S	6	R	6	R	11	R	17	I	27	S	11	R	19	S
SC1	S. coagulans	45	S	33	S	31	S	32	S	33	S	32	S	29	S	32	S	33	S	16	R	30	S	27	S
SC2	S. coagulans	28	S	11	R	6	R	6	R	17	S	32	S	29	S	34	S	34	S	13	R	29	S	30	S
SC3	S. coagulans	31	S	21	S	25	S	31	S	11	R	32	S	32	S	31	S	31	S	6	R	31	S	29	S
SC4	S. coagulans	26	S	15	I	6	R	15	R	28	S	31	S	30	S	26	S	29	S	22	I	31	S	31	S
SC5	S. coagulans	45	S	33	S	35	S	37	S	33	S	36	S	33	S	36	S	36	S	17	I	40	S	30	S
SC6	S. coagulans	28	S	20	S	20	I	26	S	15	S	27	S	26	S	25	S	27	S	20	I	29	S	27	S
SC7	S. coagulans	38	S	24	S	23	S	29	S	35	S	34	S	31	S	36	S	34	S	25	S	34	S	31	S
SC8	S. coagulans	28	S	6	R	6	R	6	R	31	S	33	S	29	S	35	S	33	S	18	I	32	S	28	S
SC9	S. coagulans	29	S	22	S	23	S	26	S	21	S	29	S	27	S	30	S	31	S	18	I	29	S	26	S
SC10	S. coagulans	47	S	38	S	33	S	36	S	32	S	32	S	30	S	34	S	33	S	6	R	30	S	25	S
SC11	S. coagulans	45	S	35	S	28	S	31	S	30	S	29	S	27	S	31	S	29	S	24	S	28	S	25	S
SC12	S. coagulans	45	S	39	S	31	S	34	S	29	S	29	S	28	S	30	S	30	S	6	R	28	S	26	S
SC13	S. coagulans	30	S	20	S	21	S	25	S	31	S	32	S	30	S	30	S	32	S	17	I	32	S	30	S
SC14	S. coagulans	29	S	21	S	22	S	28	S	33	S	32	S	29	S	32	S	31	S	26	S	34	S	32	S
SC15	S. coagulans	27	S	13	R	6	R	15	R	31	S	33	S	31	S	31	S	33	S	26	S	32	S	30	S
SC16	S. coagulans	41	S	36	S	31	S	32	S	30	S	27	S	25	S	30	S	29	S	29	S	29	S	26	S
SC17	S. coagulans	21	S	6	R	6	R	6	R	26	S	30	S	26	S	12	R	26	S	6	R	28	S	25	S
SC18	S. coagulans	46	S	36	S	32	S	34	S	29	S	33	S	29	S	29	S	30	S	6	R	31	S	23	S
SC19	S. coagulans	44	S	34	S	31	S	36	S	32	S	33	S	31	S	29	S	29	S	6	R	30	S	27	S
SC20	S. coagulans	32	S	18	S	21	S	25	S	20	S	34	S	32	S	34	S	33	S	28	S	34	S	32	S
SC21	S. coagulans	32	S	16	I	22	S	29	S	33	S	35	S	32	S	36	S	34	S	28	S	36	S	31	S
SC22	S. coagulans	43	S	35	S	28	S	32	S	24	S	25	S	23	S	28	S	28	S	29	S	28	S	25	S
SC23	S. coagulans	39	S	34	S	28	S	31	S	25	S	27	S	26	S	28	S	27	S	6	R	27	S	25	S
SC24	S. coagulans	44	S	36	S	30	S	33	S	30	S	31	S	30	S	33	S	32	S	32	S	33	S	28	S
SC25	S. coagulans	28	S	17	I	12	R	19	R	31	S	32	S	29	S	29	S	31	S	19	I	31	S	29	S
SC26	S. coagulans	26	S	6	R	13	R	19	R	25	S	31	S	27	S	26	S	27	S	21	I	26	S	30	S
SC27	S. coagulans	42	S	35	S	27	S	29	S	26	S	25	S	25	S	28	S	27	S	28	S	27	S	24	S
SC28	S. coagulans	27	S	19	S	14	R	27	S	27	S	28	S	29	S	32	S	32	S	23	S	31	S	25	S
SC29	S. coagulans	31	S	21	S	22	S	29	S	31	S	33	S	31	S	32	S	33	S	26	S	32	S	30	S
SC30	S. coagulans	32	S	23	S	24	S	31	S	28	S	35	S	31	S	32	S	31	S	18	I	33	S	31	S
SC31	S. coagulans	33	S	21	S	20	I	27	S	32	S	32	S	29	S	33	S	32	S	25	S	32	S	28	S
SC32	S. coagulans	28	S	19	S	15	R	21	I	31	S	31	S	30	S	30	S	29	S	19	I	30	S	29	S
SC33	S. coagulans	35	S	19	S	21	S	25	S	31	S	33	S	28	S	30	S	32	S	14	R	30	S	25	S
SC34	S. coagulans	27	S	21	S	18	I	22	I	28	S	28	S	27	S	29	S	28	S	24	S	31	S	24	S
SC35	S. coagulans	33	S	22	S	27	S	30	S	18	S	34	S	32	S	35	S	34	S	20	I	32	S	31	S
SC36	S. coagulans	32	S	20	S	22	S	25	S	19	S	6	R	6	R	17	S	26	S	24	S	30	S	32	S
SC37	S. coagulans	37	S	21	S	15	R	28	S	31	S	35	S	33	S	31	S	30	S	6	R	33	S	31	S
SC38	S. coagulans	44	S	39	S	30	S	34	S	26	S	30	S	29	S	30	S	29	S	6	R	30	S	27	S
SC39	S. coagulans	28	S	19	S	15	R	24	S	29	S	31	S	30	S	30	S	31	S	25	S	30	S	30	S
SC40	S. coagulans	31	S	16	I	24	S	30	S	15	S	33	S	31	S	28	S	31	S	22	I	30	S	31	S
Abbreviations: CVA/AMPC, clavulanic acid/amoxicillin; CEX, cephalexin; CPDX-PR, cefpodoxime proxetil; CFV, cefovecin; GM, gentamicin; EM, erythromycin; CLDM, clindamycin; DOXY, doxycycline; MINO, minocycline; ERFX, enrofloxacin; CP, chloramphenicol; ST, sulfamethoxazole-trimethoprim; ZD, zone diameter; S, susceptible; I, intermediate; R, resistant
SIR interpretations were made according to the following criteria: CVA/AMPC, Eiken Chemical Co., Ltd.; CEX, Eiken Chemical Co., Ltd.; CPDX-PR, CLSI VET08, 4th ed.; CFV, CLSI VET08, 4th ed.; GM, Eiken Chemical Co., Ltd.; EM, CLSI M100, 32nd ed.; CLDM, CLSI M100, 32nd ed.; DOXY, CLSI M100, 32nd ed.; MINO, EUCAST v12.0; ERFX, CLSI VET08, 4th ed.; CP, CLSI M100, 32nd ed.; ST, CLSI M100, 32nd ed.
